# Supplementary material for: Antibody-Dependent Dengue Virus Entry Modulates Cell Intrinsic Responses for Enhanced Infection
Source: mSphere. 2019 Sep 18;4(5):e00528-19. doi: 10.1128/mSphere.00528-19 (PMC6751492; doi:10.1128/mSphere.00528-19)
Supplement: TABLE S1 [file mSphere.00528-19-st001.xlsx]

## Sheet: ADE (upregulated)
Name	Gene	Log2FC (vs mock)	FDR q-value
ENSG00000248946.2	RP11-1281K21.7	8.4034	0.00425032
ENSG00000138190.16	EXOC6	6.44125	0.00425032
ENSG00000181991.15	MRPS11	5.66739	0.00425032
ENSG00000153558.13	FBXL2	5.21651	0.00425032
ENSG00000226688.6	ENTPD1-AS1	5.13765	0.00425032
ENSG00000161996.17	WDR90	5.11513	0.00425032
ENSG00000134504.12	KCTD1	4.9849	0.00425032
ENSG00000090006.17	LTBP4	4.61435	0.00425032
ENSG00000237476.1	XXbac-B135H6.15	4.4714	0.00425032
ENSG00000233403.1	RP11-86A5.1	4.38647	0.00425032
ENSG00000115524.15	SF3B1	4.24583	0.00425032
ENSG00000275597.1	RP11-1378G18.1	4.22843	0.00425032
ENSG00000179833.4	SERTAD2	4.15223	0.00425032
ENSG00000163818.16	LZTFL1	4.10064	0.00425032
ENSG00000249381.1	LINC00500	3.93597	0.00425032
ENSG00000214035.3	AC073310.4	3.91346	0.00425032
ENSG00000271952.1	RP11-245G13.2	3.89383	0.00425032
ENSG00000214259.3	RP11-568J23.1	3.73175	0.00425032
ENSG00000230362.1	ACTG1P23	3.65089	0.00425032
ENSG00000255368.1	RP11-54J7.2	3.6301	0.00425032
ENSG00000105245.9	NUMBL	3.62827	0.00425032
ENSG00000177054.13	ZDHHC13	3.32303	0.00425032
ENSG00000164024.11	METAP1	3.26737	0.00425032
ENSG00000236323.1	BMP6P1	3.25257	0.00425032
ENSG00000187607.15	ZNF286A	3.2408	0.00425032
ENSG00000224034.1	RP11-445P17.8	3.23561	0.00425032
ENSG00000260126.1	RP11-14N9.2	3.22207	0.00425032
ENSG00000279795.1	RP11-586K12.1	3.1819	0.00425032
ENSG00000236284.1	VN1R31P	2.96871	0.00425032
ENSG00000117408.10	IPO13	2.96196	0.00425032
ENSG00000263914.1	MTND2P13	2.94606	0.00425032
ENSG00000188573.7	FBLL1	2.9057	0.00425032
ENSG00000237846.1	RP11-216M21.1	2.86525	0.00425032
ENSG00000228956.8	SATB1-AS1	2.79683	0.00425032
ENSG00000175216.14	CKAP5	2.74323	0.00425032
ENSG00000188321.13	ZNF559	2.68406	0.00425032
ENSG00000156973.13	PDE6D	2.67879	0.00425032
ENSG00000270268.1	RP1-164L12.1	2.62863	0.00425032
ENSG00000169208.1	OR10G3	2.57339	0.00425032
ENSG00000248747.1	RP11-586L23.1	2.4433	0.00425032
ENSG00000177535.7	OR2B11	2.43266	0.00425032
ENSG00000168566.12	SNRNP48	2.36852	0.00425032
ENSG00000090905.17	TNRC6A	2.35816	0.00425032
ENSG00000143537.13	ADAM15	2.30836	0.00425032
ENSG00000134215.15	VAV3	2.16377	0.00425032
ENSG00000112695.11	COX7A2	2.10405	0.00425032
ENSG00000255197.5	RP11-750H9.5	2.07792	0.00425032
ENSG00000165092.12	ALDH1A1	2.07192	0.00425032
ENSG00000085978.21	ATG16L1	2.01112	0.00425032
ENSG00000133704.9	IPO8	1.94677	0.00425032
ENSG00000119669.4	IRF2BPL	1.84976	0.00425032
ENSG00000122122.9	SASH3	1.72193	0.00425032
ENSG00000130522.5	JUND	1.71866	0.00425032
ENSG00000165795.21	NDRG2	1.66249	0.00425032
ENSG00000126391.13	FRMD8	1.5062	0.00425032
ENSG00000181163.13	NPM1	1.43991	0.00425032
ENSG00000117360.12	PRPF3	1.40509	0.00425032
ENSG00000198888.2	MT-ND1	1.33528	0.00425032
ENSG00000130165.10	ELOF1	1.30746	0.00425032
ENSG00000258017.1	RP11-386G11.10	1.30374	0.00425032
ENSG00000198886.2	MT-ND4	1.24775	0.00425032
ENSG00000105612.8	DNASE2	1.14415	0.00425032
ENSG00000089280.18	FUS	1.12757	0.00425032
ENSG00000205542.10	TMSB4X	1.02742	0.00425032
ENSG00000185896.10	LAMP1	1.02255	0.00425032
ENSG00000197956.9	S100A6	0.952759	0.00425032
ENSG00000184840.11	TMED9	0.906137	0.00425032
ENSG00000198763.3	MT-ND2	0.880314	0.00425032
ENSG00000136938.8	ANP32B	0.857174	0.00425032
ENSG00000135486.17	HNRNPA1	0.769856	0.00425032
ENSG00000229595.1	RP5-1097F14.1	3.46282	0.00748174
ENSG00000242612.6	DECR2	3.45173	0.00748174
ENSG00000212721.3	KRTAP4-11	3.23108	0.00748174
ENSG00000271329.1	RP5-891H21.5	2.66193	0.00748174
ENSG00000181722.15	ZBTB20	2.1538	0.00748174
ENSG00000187688.14	TRPV2	1.76731	0.00748174
ENSG00000227500.9	SCAMP4	1.6332	0.00748174
ENSG00000130414.11	NDUFA10	1.59333	0.00748174
ENSG00000171729.13	TMEM51	0.963405	0.00748174
ENSG00000166794.4	PPIB	0.941134	0.00748174
ENSG00000198727.2	MT-CYB	0.71376	0.00748174
ENSG00000175287.18	PHYHD1	5.45216	0.0104252
ENSG00000187741.14	FANCA	3.67329	0.0104252
ENSG00000119723.15	COQ6	3.49213	0.0104252
ENSG00000088782.4	DEFB127	3.17905	0.0104252
ENSG00000175198.14	PCCA	2.79267	0.0104252
ENSG00000068028.17	RASSF1	1.43742	0.0104252
ENSG00000134186.11	PRPF38B	0.831234	0.0104252
ENSG00000187024.13	PTRH1	2.68647	0.0129782
ENSG00000254663.1	OR4A11P	2.56206	0.0129782
ENSG00000155115.6	GTF3C6	0.971291	0.0129782
ENSG00000135404.11	CD63	0.751856	0.0129782
ENSG00000161298.16	ZNF382	5.25614	0.0155014
ENSG00000169660.15	HEXDC	3.18524	0.0155014
ENSG00000178922.16	HYI	3.08236	0.0155014
ENSG00000129460.15	NGDN	1.94951	0.0155014
ENSG00000109920.12	FNBP4	1.7817	0.0155014
ENSG00000187098.14	MITF	1.13192	0.0155014
ENSG00000060558.3	GNA15	1.00175	0.0155014
ENSG00000008394.12	MGST1	0.740625	0.0155014
ENSG00000010278.11	CD9	0.607531	0.0155014
ENSG00000144485.10	HES6	3.90111	0.0177615
ENSG00000087088.19	BAX	1.86303	0.0177615
ENSG00000229644.6	NAMPTP1	0.897557	0.0177615
ENSG00000260018.1	RP11-505K9.1	4.43277	0.0194563
ENSG00000249579.2	RP11-586E1.1	3.26629	0.0194563
ENSG00000109111.14	SUPT6H	1.41879	0.0194563
ENSG00000152223.12	EPG5	1.25069	0.0194563
ENSG00000127947.15	PTPN12	0.900855	0.0194563
ENSG00000108825.17	PTGES3L-AARSD1	3.20275	0.0214008
ENSG00000111725.10	PRKAB1	2.60182	0.0214008
ENSG00000167394.12	ZNF668	2.5349	0.0214008
ENSG00000187951.10	ARHGAP11B	2.5107	0.0214008
ENSG00000149091.15	DGKZ	1.5767	0.0214008
ENSG00000142046.14	TMEM91	4.42268	0.0229518
ENSG00000149179.13	C11orf49	2.9517	0.0229518
ENSG00000133943.20	C14orf159	2.6499	0.0229518
ENSG00000260595.1	OR4C49P	2.54374	0.0229518
ENSG00000084764.10	MAPRE3	2.48636	0.0229518
ENSG00000186350.9	RXRA	0.630782	0.0229518
ENSG00000130035.6	GALNT8	5.13224	0.0244552
ENSG00000233762.3	AC007969.5	3.88739	0.0244552
ENSG00000272810.1	U91328.22	2.72221	0.0244552
ENSG00000141560.14	FN3KRP	1.67659	0.0244552
ENSG00000131370.15	SH3BP5	0.713316	0.0244552
ENSG00000233846.2	RP11-307L3.2	3.41376	0.0263309
ENSG00000160087.20	UBE2J2	1.75111	0.0263309
ENSG00000175274.18	TP53I11	1.6035	0.0263309
ENSG00000169499.14	PLEKHA2	1.19203	0.0263309
ENSG00000165055.15	METTL2B	2.5956	0.0281489
ENSG00000092108.20	SCFD1	1.47999	0.030043
ENSG00000150977.10	RILPL2	0.726302	0.030043
ENSG00000106399.11	RPA3	3.979	0.0315747
ENSG00000205274.3	TRBV20OR9-2	3.17647	0.0315747
ENSG00000110107.8	PRPF19	1.55087	0.0330121
ENSG00000157540.19	DYRK1A	1.40036	0.0330121
ENSG00000173868.11	PHOSPHO1	2.82492	0.0347232
ENSG00000198898.12	CAPZA2	1.31201	0.0347232
ENSG00000089248.6	ERP29	0.78797	0.0347232
ENSG00000006282.20	SPATA20	1.85614	0.0363162
ENSG00000138434.16	SSFA2	1.78019	0.0363162
ENSG00000163050.16	ADCK3	1.05531	0.0363162
ENSG00000108829.9	LRRC59	0.987238	0.0363162
ENSG00000175348.10	TMEM9B	0.952857	0.0363162
ENSG00000126522.16	ASL	2.73665	0.0376186
ENSG00000145990.10	GFOD1	2.48919	0.0389875
ENSG00000153790.11	C7orf31	4.10681	0.0403571
ENSG00000107362.13	ABHD17B	1.96605	0.0403571
ENSG00000237491.8	RP11-206L10.9	3.53659	0.0418086
ENSG00000113845.9	TIMMDC1	1.67901	0.0418086
ENSG00000108344.14	PSMD3	0.815148	0.0418086
ENSG00000213096.9	ZNF254	3.14719	0.0432218
ENSG00000185046.18	ANKS1B	1.95396	0.0432218
ENSG00000143621.16	ILF2	1.14663	0.0432218
ENSG00000089693.10	MLF2	0.835263	0.0432218
ENSG00000122705.16	CLTA	0.692852	0.0432218
ENSG00000225803.1	MRPS11P1	2.97056	0.0444404
ENSG00000172009.14	THOP1	2.57115	0.0444404
ENSG00000109184.14	DCUN1D4	1.62916	0.0444404
ENSG00000161904.11	LEMD2	1.11711	0.0444404
ENSG00000241487.3	RN7SL586P	4.62462	0.0455402
ENSG00000232568.2	RPL23AP35	3.50356	0.0455402
ENSG00000214113.10	LYRM4	3.13307	0.0455402
ENSG00000169718.17	DUS1L	1.47604	0.0455402
ENSG00000074319.12	TSG101	0.987367	0.0455402
ENSG00000247498.9	RP11-392P7.6	4.06085	0.0466809
ENSG00000182004.12	SNRPE	2.0591	0.0466809
ENSG00000105866.13	SP4	2.03246	0.0480011
ENSG00000131876.16	SNRPA1	1.6176	0.0480011
ENSG00000165733.7	BMS1	1.09326	0.0480011
ENSG00000128604.18	IRF5	0.931042	0.0506659
ENSG00000120913.23	PDLIM2	2.97527	0.0518456
ENSG00000169118.16	CSNK1G1	1.99856	0.0518456
ENSG00000149657.19	LSM14B	1.02229	0.0518456
ENSG00000148832.14	PAOX	3.40185	0.0529973
ENSG00000181135.15	ZNF707	2.40892	0.0529973
ENSG00000176371.13	ZSCAN2	2.30894	0.0529973
ENSG00000165629.19	ATP5C1	0.978646	0.0529973
ENSG00000264364.2	DYNLL2	0.682026	0.0529973
ENSG00000122566.20	HNRNPA2B1	0.592496	0.0529973
ENSG00000105355.8	PLIN3	0.95807	0.0541797
ENSG00000143545.8	RAB13	0.698112	0.0541797
ENSG00000179528.15	LBX2	5.06667	0.055308
ENSG00000100031.18	GGT1	2.19779	0.055308
ENSG00000095303.14	PTGS1	1.02191	0.055308
ENSG00000111737.11	RAB35	0.80658	0.055308
ENSG00000115750.16	TAF1B	1.72785	0.0565591
ENSG00000153187.16	HNRNPU	0.621534	0.0577595
ENSG00000271752.1	RP11-269M20.3	3.51204	0.0589692
ENSG00000147316.12	MCPH1	1.97656	0.0589692
ENSG00000145687.15	SSBP2	1.89861	0.0589692
ENSG00000083896.12	YTHDC1	1.4252	0.0589692
ENSG00000269038.1	AP001462.6	3.21575	0.0596421
ENSG00000096746.17	HNRNPH3	0.736699	0.0596421
ENSG00000066084.12	DIP2B	0.736618	0.0596421
ENSG00000188021.8	UBQLN2	0.715177	0.0596421
ENSG00000277157.1	HIST1H4D	4.33173	0.0606548
ENSG00000204406.11	MBD5	3.29292	0.0606548
ENSG00000143797.11	MBOAT2	2.94995	0.0606548
ENSG00000168438.14	CDC40	1.00368	0.0606548
ENSG00000119318.12	RAD23B	0.618299	0.0606548
ENSG00000124562.9	SNRPC	2.15745	0.0628333
ENSG00000166340.14	TPP1	0.59231	0.0628333
ENSG00000225313.5	RP11-415J8.3	3.83687	0.0647504
ENSG00000251410.1	AC007106.1	2.63015	0.0647504
ENSG00000275358.1	RP5-1025A1.3	2.56699	0.0647504
ENSG00000237550.5	RPL9P9	0.615926	0.0647504
ENSG00000102531.16	FNDC3A	0.594877	0.0647504
ENSG00000069399.12	BCL3	1.50624	0.0656964
ENSG00000172775.16	FAM192A	0.938741	0.0669729
ENSG00000188157.13	AGRN	1.76536	0.0680132
ENSG00000181458.10	TMEM45A	1.34034	0.0680132
ENSG00000244405.7	ETV5	2.05349	0.0690703
ENSG00000021762.19	OSBPL5	1.52959	0.0690703
ENSG00000168002.11	POLR2G	0.961542	0.0690703
ENSG00000230979.3	AC079250.1	2.68046	0.0699824
ENSG00000114503.10	NCBP2	0.820502	0.0699824
ENSG00000182154.7	MRPL41	3.56992	0.0709438
ENSG00000143801.16	PSEN2	1.25096	0.0709438
ENSG00000151491.12	EPS8	1.71147	0.072121
ENSG00000102178.12	UBL4A	1.67394	0.072121
ENSG00000132467.3	UTP3	1.0202	0.0730209
ENSG00000171469.10	ZNF561	1.96768	0.0751808
ENSG00000122687.17	FTSJ2	0.972032	0.0751808
ENSG00000163602.9	RYBP	0.641709	0.0760732
ENSG00000177169.9	ULK1	2.0905	0.077123
ENSG00000168159.10	RNF187	1.29421	0.077123
ENSG00000138073.13	PREB	1.25403	0.077123
ENSG00000198899.2	MT-ATP6	0.799381	0.079259
ENSG00000139343.10	SNRPF	2.12985	0.0800663
ENSG00000174306.21	ZHX3	2.65214	0.0834454
ENSG00000164815.10	ORC5	2.29141	0.0834454
ENSG00000133195.11	SLC39A11	2.22797	0.0841695
ENSG00000121064.12	SCPEP1	0.880404	0.0841695
ENSG00000182087.12	TMEM259	0.856433	0.0841695
ENSG00000145241.10	CENPC	1.89107	0.0851713
ENSG00000072818.11	ACAP1	2.44346	0.0860542
ENSG00000123600.18	METTL8	2.0913	0.0860542
ENSG00000187122.16	SLIT1	5.99955	0.0897808
ENSG00000167232.13	ZNF91	1.84437	0.0897808
ENSG00000197019.4	SERTAD1	1.08129	0.0897808
ENSG00000114126.17	TFDP2	2.81279	0.0916266
ENSG00000198399.14	ITSN2	1.23671	0.0916266
ENSG00000225470.6	JPX	3.29444	0.0922157
ENSG00000005249.12	PRKAR2B	2.57509	0.0922157
ENSG00000122971.8	ACADS	2.41123	0.0922157
ENSG00000065559.14	MAP2K4	1.40932	0.0922157
ENSG00000161395.12	PGAP3	1.97887	0.0931344
ENSG00000189060.5	H1F0	1.13125	0.0931344
ENSG00000260218.1	RP11-170L3.6	5.45006	0.0939689
ENSG00000112874.9	NUDT12	2.597	0.0939689
ENSG00000023191.16	RNH1	0.686519	0.0939689
ENSG00000138074.14	SLC5A6	2.45387	0.0946806
ENSG00000125952.18	MAX	1.51032	0.0946806
ENSG00000137496.17	IL18BP	1.18091	0.0946806
ENSG00000080200.9	CRYBG3	1.96635	0.0962676
ENSG00000102901.12	CENPT	1.95454	0.0962676
ENSG00000281392.1	LINC00506	1.92002	0.0962676
ENSG00000083814.12	ZNF671	2.00375	0.0969144
ENSG00000168653.10	NDUFS5	1.23862	0.0987589
ENSG00000110768.11	GTF2H1	1.13169	0.0987589
ENSG00000130429.12	ARPC1B	0.993433	0.0987589

## Sheet: DENV-2 (upregulated)
Name	Gene	Log2FC (vs mock)	FDR q-value
ENSG00000171132.13	PRKCE	2.80142	0.00425032
ENSG00000197363.9	ZNF517	2.60954	0.00425032
ENSG00000100276.9	RASL10A	2.61687	0.00425032
ENSG00000187091.13	PLCD1	2.65813	0.00425032
ENSG00000128918.14	ALDH1A2	3.76922	0.00425032
ENSG00000166681.13	NGFRAP1	2.71533	0.00425032
ENSG00000181991.15	MRPS11	3.83048	0.00425032
ENSG00000143797.11	MBOAT2	3.04277	0.00425032
ENSG00000090006.17	LTBP4	2.63921	0.00425032
ENSG00000143537.13	ADAM15	2.29649	0.00425032
ENSG00000133195.11	SLC39A11	2.99026	0.00425032
ENSG00000075240.16	GRAMD4	2.17737	0.00425032
ENSG00000182952.4	HMGN4	5.89576	0.00425032
ENSG00000073169.13	SELO	2.22757	0.00748174
ENSG00000187741.14	FANCA	3.65243	0.0104252
ENSG00000165795.21	NDRG2	1.70134	0.0104252
ENSG00000035115.21	SH3YL1	3.39133	0.0104252
ENSG00000102547.18	CAB39L	2.6319	0.0104252
ENSG00000105245.9	NUMBL	3.35717	0.0129782
ENSG00000108509.20	CAMTA2	1.9118	0.0129782
ENSG00000133247.13	SUV420H2	3.18505	0.0155014
ENSG00000233327.10	USP32P2	5.37898	0.0155014
ENSG00000205730.6	ITPRIPL2	1.31456	0.0155014
ENSG00000267680.5	ZNF224	3.58337	0.0177615
ENSG00000185813.10	PCYT2	2.77492	0.0177615
ENSG00000149743.13	TRPT1	4.3141	0.0177615
ENSG00000164916.10	FOXK1	0.933079	0.0214008
ENSG00000188157.13	AGRN	2.30541	0.0214008
ENSG00000197601.12	FAR1	1.22628	0.0281489
ENSG00000111344.11	RASAL1	0.82988	0.0376186
ENSG00000214021.15	TTLL3	2.8669	0.0432218
ENSG00000148832.14	PAOX	3.07359	0.0466809
ENSG00000135953.10	MFSD9	3.228	0.0466809
ENSG00000140464.19	PML	1.86789	0.0480011
ENSG00000155926.13	SLA	1.14942	0.0518456
ENSG00000100592.15	DAAM1	2.3021	0.0529973
ENSG00000162104.9	ADCY9	1.46812	0.055308
ENSG00000197779.13	ZNF81	2.88632	0.0577595
ENSG00000141428.16	C18orf21	2.65507	0.0577595
ENSG00000117226.11	GBP3	2.94158	0.0596421
ENSG00000134215.15	VAV3	1.33939	0.0596421
ENSG00000243716.10	NPIPB5	2.21454	0.0606548
ENSG00000013375.15	PGM3	2.19414	0.0647504
ENSG00000160991.15	ORAI2	1.01145	0.0647504
ENSG00000015133.18	CCDC88C	1.81873	0.0669729
ENSG00000111725.10	PRKAB1	2.18852	0.0709438
ENSG00000174483.19	BBS1	2.21839	0.0742074
ENSG00000232573.1	RPL3P4	3.07759	0.0751808
ENSG00000167173.18	C15orf39	1.00881	0.0760732
ENSG00000085365.17	SCAMP1	1.07587	0.079259
ENSG00000110697.12	PITPNM1	1.77269	0.0800663
ENSG00000175279.21	APITD1	6.79371	0.0834454
ENSG00000106012.17	IQCE	1.97342	0.0834454
ENSG00000145012.12	LPP	2.10478	0.0870734
ENSG00000021762.19	OSBPL5	1.45816	0.0888261
ENSG00000204406.11	MBD5	3.88367	0.0922157
ENSG00000266274.2	RN7SL138P	4.54693	0.0946806
ENSG00000140463.13	BBS4	1.86471	0.0962676
ENSG00000197355.10	UAP1L1	1.02814	0.0969144
ENSG00000090061.17	CCNK	1.44383	0.0987589

## Sheet: HIADE (upregulated)
Name	Gene	Log2FC (vs mock)	FDR q-value
ENSG00000065665.20	SEC61A2	5.39784	0.00425032
ENSG00000109654.14	TRIM2	5.20494	0.00425032
ENSG00000267680.5	ZNF224	5.01312	0.00425032
ENSG00000181991.15	MRPS11	4.91633	0.00425032
ENSG00000223745.7	RP4-717I23.3	4.91159	0.00425032
ENSG00000272338.2	RP11-722E23.2	3.49348	0.00425032
ENSG00000090006.17	LTBP4	3.47359	0.00425032
ENSG00000185813.10	PCYT2	3.40289	0.00425032
ENSG00000176153.11	GPX2	3.32194	0.00425032
ENSG00000010803.16	SCMH1	3.2854	0.00425032
ENSG00000198917.11	C9orf114	3.23496	0.00425032
ENSG00000186260.16	MKL2	3.15591	0.00425032
ENSG00000018189.12	RUFY3	3.04361	0.00425032
ENSG00000133195.11	SLC39A11	2.90653	0.00425032
ENSG00000273341.1	RP5-899E9.1	2.80212	0.00425032
ENSG00000073169.13	SELO	2.77864	0.00425032
ENSG00000260708.1	CTA-29F11.1	2.65663	0.00425032
ENSG00000255197.5	RP11-750H9.5	2.63083	0.00425032
ENSG00000100883.11	SRP54	2.61169	0.00425032
ENSG00000134013.15	LOXL2	2.59771	0.00425032
ENSG00000126070.19	AGO3	2.48843	0.00425032
ENSG00000146067.15	FAM193B	2.36798	0.00425032
ENSG00000162104.9	ADCY9	2.21694	0.00425032
ENSG00000227500.9	SCAMP4	1.93491	0.00425032
ENSG00000171681.12	ATF7IP	1.88304	0.00425032
ENSG00000167674.14	CTB-50L17.10	1.75693	0.00425032
ENSG00000176022.4	B3GALT6	1.71139	0.00425032
ENSG00000130165.10	ELOF1	1.35909	0.00425032
ENSG00000131408.13	NR1H2	1.33445	0.00425032
ENSG00000198888.2	MT-ND1	1.25506	0.00425032
ENSG00000171729.13	TMEM51	1.10516	0.00425032
ENSG00000181163.13	NPM1	1.05009	0.00425032
ENSG00000258017.1	RP11-386G11.10	1.00297	0.00425032
ENSG00000198886.2	MT-ND4	0.856859	0.00425032
ENSG00000184840.11	TMED9	0.822819	0.00425032
ENSG00000213585.10	VDAC1	0.777177	0.00425032
ENSG00000198763.3	MT-ND2	0.74449	0.00425032
ENSG00000171180.1	OR2M4	3.29704	0.00748174
ENSG00000251477.1	RP11-74D3.2	2.44679	0.00748174
ENSG00000119844.15	AFTPH	1.2966	0.00748174
ENSG00000166340.14	TPP1	0.8183	0.00748174
ENSG00000135486.17	HNRNPA1	0.807042	0.00748174
ENSG00000131370.15	SH3BP5	0.776344	0.00748174
ENSG00000170515.13	PA2G4	0.967126	0.0104252
ENSG00000232573.1	RPL3P4	3.91514	0.0129782
ENSG00000221817.9	PPP3CB-AS1	2.83791	0.0129782
ENSG00000187024.13	PTRH1	2.64949	0.0129782
ENSG00000160326.13	SLC2A6	1.65046	0.0129782
ENSG00000148832.14	PAOX	3.82837	0.0155014
ENSG00000151611.13	MMAA	2.88271	0.0155014
ENSG00000027075.13	PRKCH	2.01165	0.0155014
ENSG00000165795.21	NDRG2	1.77131	0.0155014
ENSG00000114209.14	PDCD10	1.22054	0.0155014
ENSG00000229644.6	NAMPTP1	0.827159	0.0155014
ENSG00000219986.2	BTF3P7	3.21133	0.0177615
ENSG00000136286.14	MYO1G	1.23125	0.0177615
ENSG00000087074.7	PPP1R15A	0.696322	0.0177615
ENSG00000132010.15	ZNF20	17.7403	0.0194563
ENSG00000235469.1	MRPL50P4	3.47138	0.0194563
ENSG00000268742.1	CTD-2396E7.7	3.13073	0.0194563
ENSG00000135541.20	AHI1	2.93329	0.0194563
ENSG00000124535.15	WRNIP1	1.80047	0.0194563
ENSG00000183864.4	TOB2	0.995607	0.0194563
ENSG00000173486.12	FKBP2	0.899125	0.0194563
ENSG00000163041.9	H3F3A	0.669666	0.0194563
ENSG00000088986.10	DYNLL1	0.868896	0.0214008
ENSG00000143545.8	RAB13	0.78705	0.0214008
ENSG00000197063.10	MAFG	0.657852	0.0214008
ENSG00000273454.1	RP11-797D24.3	2.95398	0.0229518
ENSG00000131508.15	UBE2D2	2.06952	0.0229518
ENSG00000101843.18	PSMD10	1.00768	0.0229518
ENSG00000258642.1	RP11-219E7.2	2.62626	0.0244552
ENSG00000136100.12	VPS36	1.51939	0.0244552
ENSG00000138175.8	ARL3	1.50635	0.0244552
ENSG00000008394.12	MGST1	0.72078	0.0244552
ENSG00000169764.14	UGP2	0.937308	0.0263309
ENSG00000076984.17	MAP2K7	0.850103	0.0263309
ENSG00000070718.11	AP3M2	2.69913	0.030043
ENSG00000177169.9	ULK1	1.52269	0.030043
ENSG00000121390.18	PSPC1	1.22925	0.030043
ENSG00000175467.14	SART1	0.743556	0.030043
ENSG00000247498.9	RP11-392P7.6	4.69065	0.0315747
ENSG00000092964.16	DPYSL2	1.53413	0.0315747
ENSG00000109111.14	SUPT6H	1.27053	0.0315747
ENSG00000060558.3	GNA15	0.883438	0.0315747
ENSG00000197747.8	S100A10	0.597818	0.0315747
ENSG00000232065.1	LINC01063	3.15326	0.0330121
ENSG00000116809.11	ZBTB17	2.22052	0.0330121
ENSG00000142227.10	EMP3	0.643831	0.0330121
ENSG00000267116.1	RP11-64C12.7	2.33735	0.0347232
ENSG00000163376.11	KBTBD8	3.31795	0.0363162
ENSG00000279140.1	RP11-477I4.4	4.73341	0.0376186
ENSG00000160818.16	GPATCH4	1.93314	0.0376186
ENSG00000164674.15	SYTL3	2.42549	0.0389875
ENSG00000243156.7	MICAL3	2.03813	0.0389875
ENSG00000100150.16	DEPDC5	1.90155	0.0389875
ENSG00000110711.9	AIP	0.988698	0.0389875
ENSG00000106565.17	TMEM176B	0.606408	0.0389875
ENSG00000144445.16	KANSL1L	2.01578	0.0403571
ENSG00000167685.14	ZNF444	1.91785	0.0418086
ENSG00000129460.15	NGDN	1.58276	0.0418086
ENSG00000170142.11	UBE2E1	0.750605	0.0432218
ENSG00000105778.17	AVL9	1.81911	0.0444404
ENSG00000138430.15	OLA1	1.04746	0.0444404
ENSG00000121064.12	SCPEP1	0.96802	0.0444404
ENSG00000107829.13	FBXW4	3.44798	0.0455402
ENSG00000197566.9	ZNF624	3.36257	0.0455402
ENSG00000102901.12	CENPT	1.28234	0.0506659
ENSG00000134153.9	EMC7	0.710146	0.0506659
ENSG00000104998.3	IL27RA	0.803987	0.0529973
ENSG00000277258.4	PCGF2	6.02928	0.0541797
ENSG00000106462.10	EZH2	2.05061	0.0541797
ENSG00000087903.12	RFX2	1.58377	0.0541797
ENSG00000111676.14	ATN1	0.975073	0.0541797
ENSG00000124596.16	OARD1	1.52697	0.055308
ENSG00000204272.11	LINC01420	2.60343	0.0565591
ENSG00000133805.15	AMPD3	0.76499	0.0577595
ENSG00000236144.6	TMEM147-AS1	5.73659	0.0596421
ENSG00000103528.16	SYT17	4.10826	0.0606548
ENSG00000167595.14	PROSER3	2.4308	0.0606548
ENSG00000183751.14	TBL3	2.54572	0.0617076
ENSG00000135829.16	DHX9	0.747025	0.0638791
ENSG00000259953.1	RP11-4O1.2	2.34625	0.0647504
ENSG00000105612.8	DNASE2	0.832838	0.0647504
ENSG00000175756.13	AURKAIP1	1.54912	0.0656964
ENSG00000245910.8	SNHG6	1.41011	0.0656964
ENSG00000079335.18	CDC14A	2.52085	0.0669729
ENSG00000149231.11	CCDC82	1.41	0.0680132
ENSG00000266338.6	NBPF15	2.04409	0.0690703
ENSG00000147687.16	TATDN1	1.62248	0.0690703
ENSG00000270225.1	RP11-475J5.4	3.43845	0.0699824
ENSG00000182208.12	MOB2	1.2302	0.072121
ENSG00000184470.20	TXNRD2	3.0293	0.0730209
ENSG00000009413.15	REV3L	2.63473	0.0730209
ENSG00000143537.13	ADAM15	1.69338	0.0730209
ENSG00000090924.14	PLEKHG2	2.4682	0.0742074
ENSG00000124224.16	PPP4R1L	2.03705	0.0742074
ENSG00000111726.12	CMAS	0.742653	0.0742074
ENSG00000124181.14	PLCG1	2.18096	0.0760732
ENSG00000186230.6	ZNF749	4.52765	0.0800663
ENSG00000167173.18	C15orf39	1.35157	0.0800663
ENSG00000167261.13	DPEP2	2.4866	0.0811773
ENSG00000174483.19	BBS1	2.20764	0.0811773
ENSG00000125247.15	TMTC4	1.75735	0.0834454
ENSG00000198538.10	ZNF28	3.24957	0.0841695
ENSG00000103994.16	ZNF106	0.895508	0.0841695
ENSG00000131143.8	COX4I1	0.620528	0.0851713
ENSG00000069399.12	BCL3	1.31109	0.0860542
ENSG00000171298.12	GAA	0.844571	0.0870734
ENSG00000111674.8	ENO2	3.53187	0.0888261
ENSG00000144224.16	UBXN4	1.12667	0.0888261
ENSG00000174705.11	SH3PXD2B	3.16053	0.0908395
ENSG00000145012.12	LPP	2.67733	0.0922157
ENSG00000198899.2	MT-ATP6	0.768584	0.0931344
ENSG00000158470.5	B4GALT5	0.582718	0.0931344
ENSG00000180008.8	SOCS4	2.16769	0.0939689
ENSG00000133704.9	IPO8	1.32757	0.0946806
ENSG00000132510.10	KDM6B	1.53144	0.0962676
ENSG00000180233.10	ZNRF2	0.851809	0.0987589
ENSG00000122971.8	ACADS	2.37285	0.0996903
ENSG00000165458.13	INPPL1	0.761295	0.0996903
ENSG00000061936.9	SFSWAP	1.01282	0.0996903

## Sheet: ADE (downregulated)
Name	Gene	Log2FC (vs mock)	FDR q-value
ENSG00000056558.10	TRAF1	-1.44097	0.00425032
ENSG00000189043.9	NDUFA4	-1.53703	0.00425032
ENSG00000125538.11	IL1B	-1.61768	0.00425032
ENSG00000113916.17	BCL6	-1.80583	0.00425032
ENSG00000157500.10	APPL1	-2.04107	0.00425032
ENSG00000144134.18	RABL2A	-2.33582	0.00425032
ENSG00000125462.16	C1orf61	-2.338	0.00425032
ENSG00000270713.1	RP11-506K19.2	-2.33995	0.00425032
ENSG00000111077.17	TNS2	-2.43679	0.00425032
ENSG00000138835.22	RGS3	-2.49207	0.00425032
ENSG00000066651.17	TRMT11	-2.50125	0.00425032
ENSG00000167536.13	DHRS13	-2.52111	0.00425032
ENSG00000148985.19	PGAP2	-2.58899	0.00425032
ENSG00000089022.13	MAPKAPK5	-2.61759	0.00425032
ENSG00000139618.14	BRCA2	-2.64433	0.00425032
ENSG00000250903.8	GMDS-AS1	-2.72322	0.00425032
ENSG00000074416.13	MGLL	-2.72976	0.00425032
ENSG00000160193.11	WDR4	-2.75742	0.00425032
ENSG00000144468.16	RHBDD1	-2.76396	0.00425032
ENSG00000140471.16	LINS1	-2.84872	0.00425032
ENSG00000266714.6	MYO15B	-2.9139	0.00425032
ENSG00000240919.1	RP11-400K9.1	-3.00315	0.00425032
ENSG00000280008.1	RP11-652L8.4	-3.10554	0.00425032
ENSG00000174776.10	WDR49	-3.14952	0.00425032
ENSG00000230655.3	OR7E55P	-3.17813	0.00425032
ENSG00000219776.2	RPL21P67	-3.25132	0.00425032
ENSG00000224402.1	OR6D1P	-3.26587	0.00425032
ENSG00000037897.16	METTL1	-3.38315	0.00425032
ENSG00000103254.9	FAM173A	-3.44375	0.00425032
ENSG00000278532.1	RP11-17E3.1	-3.59116	0.00425032
ENSG00000160563.13	MED27	-3.9221	0.00425032
ENSG00000144504.15	ANKMY1	-3.98055	0.00425032
ENSG00000234945.7	GTF3C2-AS1	-4.09779	0.00425032
ENSG00000105374.9	NKG7	-4.19207	0.00425032
ENSG00000172456.17	FGGY	-4.66394	0.00425032
ENSG00000184381.18	PLA2G6	-4.7015	0.00425032
ENSG00000241281.1	RP11-364M6.1	-5.09003	0.00425032
ENSG00000105976.14	MET	-5.16192	0.00425032
ENSG00000170456.14	DENND5B	-5.23444	0.00425032
ENSG00000137812.19	CASC5	-6.64056	0.00425032
ENSG00000221838.9	AP4M1	-6.66433	0.00425032
ENSG00000096872.15	IFT74	-8.43065	0.00425032
ENSG00000211459.2	MT-RNR1	-0.931299	0.00748174
ENSG00000131469.12	RPL27	-1.05747	0.00748174
ENSG00000013374.15	NUB1	-1.16875	0.00748174
ENSG00000034152.18	MAP2K3	-1.2762	0.00748174
ENSG00000166145.14	SPINT1	-2.06437	0.00748174
ENSG00000064489.22	BORCS8-MEF2B	-2.57823	0.00748174
ENSG00000232504.4	ST3GAL5-AS1	-2.77045	0.00748174
ENSG00000142453.11	CARM1	-3.11575	0.00748174
ENSG00000231721.6	LINC-PINT	-5.12274	0.00748174
ENSG00000167264.17	DUS2	-3.61011	0.0104252
ENSG00000134070.4	IRAK2	-1.47534	0.0129782
ENSG00000174915.11	PTDSS2	-2.06833	0.0129782
ENSG00000239978.1	OR7E53P	-2.83347	0.0129782
ENSG00000090512.11	FETUB	-3.12811	0.0129782
ENSG00000110074.10	FOXRED1	-3.16259	0.0129782
ENSG00000227015.1	RP11-548K12.6	-5.27447	0.0129782
ENSG00000161654.9	LSM12	-1.68926	0.0155014
ENSG00000120137.6	PANK3	-2.43282	0.0155014
ENSG00000174839.12	DENND6A	-2.49509	0.0155014
ENSG00000196123.12	KIAA0895L	-2.73183	0.0155014
ENSG00000070190.12	DAPP1	-1.93512	0.0177615
ENSG00000047648.21	ARHGAP6	-3.1744	0.0177615
ENSG00000244048.1	RPS18P6	-2.64602	0.0194563
ENSG00000206422.2	LRRC30	-3.12269	0.0194563
ENSG00000279703.1	RP11-364P22.3	-3.17671	0.0194563
ENSG00000169139.11	UBE2V2	-1.45073	0.0214008
ENSG00000143578.15	CREB3L4	-4.64763	0.0214008
ENSG00000073849.14	ST6GAL1	-1.79959	0.0229518
ENSG00000254514.1	RP11-958J22.3	-2.72181	0.0229518
ENSG00000236590.1	MTATP6P4	-3.1353	0.0229518
ENSG00000277738.1	RP11-693J15.6	-3.28743	0.0229518
ENSG00000117394.19	SLC2A1	-3.33247	0.0229518
ENSG00000010270.13	STARD3NL	-1.291	0.0244552
ENSG00000108179.13	PPIF	-0.614685	0.0281489
ENSG00000138639.17	ARHGAP24	-1.77633	0.0281489
ENSG00000198887.8	SMC5	-1.86207	0.030043
ENSG00000163082.9	SGPP2	-1.96707	0.0315747
ENSG00000226091.7	LINC00937	-3.01165	0.0315747
ENSG00000116514.16	RNF19B	-0.767431	0.0330121
ENSG00000224906.3	RP1-102E24.9	-3.86423	0.0330121
ENSG00000122965.10	RBM19	-1.99056	0.0363162
ENSG00000177853.14	ZNF518A	-1.97195	0.0376186
ENSG00000196295.11	AC005154.6	-2.37154	0.0376186
ENSG00000132669.12	RIN2	-1.29474	0.0389875
ENSG00000147364.16	FBXO25	-2.87712	0.0389875
ENSG00000105662.15	CRTC1	-3.61854	0.0389875
ENSG00000148356.13	LRSAM1	-3.62474	0.0403571
ENSG00000163635.17	ATXN7	-1.78456	0.0418086
ENSG00000167081.16	PBX3	-2.01308	0.0418086
ENSG00000157796.17	WDR19	-2.62509	0.0418086
ENSG00000112237.12	CCNC	-2.09035	0.0432218
ENSG00000160446.18	ZDHHC12	-3.00255	0.0432218
ENSG00000125618.16	PAX8	-3.4629	0.0444404
ENSG00000074582.12	BCS1L	-2.66401	0.0455402
ENSG00000160007.17	ARHGAP35	-0.892664	0.0466809
ENSG00000162980.16	ARL5A	-2.38245	0.0466809
ENSG00000213786.3	NHP2P2	-2.81708	0.0466809
ENSG00000281383.1	CH507-513H4.5	-0.830313	0.0480011
ENSG00000132334.16	PTPRE	-1.07589	0.0480011
ENSG00000011275.18	RNF216	-1.26955	0.0506659
ENSG00000160753.15	RUSC1	-3.1431	0.0506659
ENSG00000233775.1	RP4-811H24.9	-2.48043	0.0518456
ENSG00000137462.6	TLR2	-0.729216	0.055308
ENSG00000160685.13	ZBTB7B	-1.20419	0.055308
ENSG00000067955.13	CBFB	-1.45368	0.0596421
ENSG00000118503.14	TNFAIP3	-0.925323	0.0647504
ENSG00000138686.9	BBS7	-2.92038	0.0656964
ENSG00000185947.14	ZNF267	-0.848291	0.0680132
ENSG00000134452.19	FBXO18	-1.33619	0.0680132
ENSG00000173706.12	HEG1	-1.8044	0.0680132
ENSG00000158805.11	ZNF276	-3.71138	0.0690703
ENSG00000148672.8	GLUD1	-0.872133	0.0699824
ENSG00000166261.10	ZNF202	-1.92152	0.0699824
ENSG00000167186.10	COQ7	-2.01529	0.0699824
ENSG00000164118.12	CEP44	-2.48661	0.0699824
ENSG00000198792.12	TMEM184B	-1.2665	0.0709438
ENSG00000169057.19	MECP2	-1.42185	0.072121
ENSG00000225697.10	SLC26A6	-1.9804	0.0730209
ENSG00000132952.11	USPL1	-2.28844	0.0742074
ENSG00000078687.16	TNRC6C	-2.3631	0.0751808
ENSG00000115970.18	THADA	-1.51611	0.0760732
ENSG00000144554.10	FANCD2	-2.41822	0.0760732
ENSG00000235713.1	RP4-604G5.3	-2.44518	0.0760732
ENSG00000265836.1	CCND3P2	-3.13246	0.0760732
ENSG00000115761.15	NOL10	-1.47493	0.077123
ENSG00000103043.14	VAC14	-1.5558	0.0781617
ENSG00000185305.10	ARL15	-2.24225	0.0781617
ENSG00000015153.14	YAF2	-2.46053	0.0781617
ENSG00000123094.15	RASSF8	-2.30148	0.0811773
ENSG00000147789.15	ZNF7	-2.0472	0.0841695
ENSG00000169981.10	ZNF35	-3.30605	0.0860542
ENSG00000185215.8	TNFAIP2	-1.28402	0.0888261
ENSG00000170909.13	OSCAR	-2.21438	0.0888261
ENSG00000146535.13	GNA12	-0.916491	0.0908395
ENSG00000065809.13	FAM107B	-0.865423	0.0916266
ENSG00000101040.19	ZMYND8	-2.10344	0.0922157
ENSG00000099308.10	MAST3	-2.80146	0.0922157
ENSG00000109084.13	TMEM97	-5.2766	0.0931344
ENSG00000005801.16	ZNF195	-2.09462	0.0939689
ENSG00000111181.12	SLC6A12	-2.52564	0.0946806
ENSG00000246334.2	PRR7-AS1	-2.93387	0.0956501
ENSG00000259248.5	USP3-AS1	-3.47667	0.0962676
ENSG00000245848.2	CEBPA	-0.631897	0.0969144
ENSG00000066855.15	MTFR1	-2.15336	0.0969144
ENSG00000148343.18	FAM73B	-1.49501	0.0996903
ENSG00000157933.9	SKI	-1.64406	0.0996903
ENSG00000101773.16	RBBP8	-1.86281	0.0996903

## Sheet: DENV-2 (downregulated)
Name	Gene	Log2FC (vs mock)	FDR q-value
ENSG00000270713.1	RP11-506K19.2	-2.33995	0.00425032
ENSG00000240919.1	RP11-400K9.1	-3.00315	0.00425032
ENSG00000090512.11	FETUB	-3.12811	0.00425032
ENSG00000230655.3	OR7E55P	-3.17813	0.00425032
ENSG00000253504.1	MTCYBP19	-3.22792	0.00425032
ENSG00000219776.2	RPL21P67	-3.25132	0.00425032
ENSG00000224402.1	OR6D1P	-3.26587	0.00425032
ENSG00000278532.1	RP11-17E3.1	-3.59116	0.00425032
ENSG00000241281.1	RP11-364M6.1	-5.09003	0.00425032
ENSG00000184381.18	PLA2G6	-6.17827	0.00425032
ENSG00000135951.14	TSGA10	-4.54676	0.00425032
ENSG00000186469.8	GNG2	-5.50323	0.00425032
ENSG00000137821.11	LRRC49	-3.42243	0.00425032
ENSG00000164124.10	TMEM144	-3.93735	0.00425032
ENSG00000249700.8	SRD5A3-AS1	-2.9011	0.00425032
ENSG00000135931.17	ARMC9	-3.42033	0.00425032
ENSG00000248905.8	FMN1	-2.96933	0.00425032
ENSG00000237298.8	TTN-AS1	-2.65206	0.00425032
ENSG00000123352.17	SPATS2	-3.22717	0.00425032
ENSG00000105976.14	MET	-5.32941	0.00425032
ENSG00000137337.14	MDC1	-2.88554	0.00425032
ENSG00000125538.11	IL1B	-1.68373	0.00425032
ENSG00000074416.13	MGLL	-2.14203	0.00425032
ENSG00000125356.6	NDUFA1	-1.47952	0.00425032
ENSG00000131469.12	RPL27	-1.2972	0.00425032
ENSG00000156482.10	RPL30	-1.04009	0.00425032
ENSG00000177954.11	RPS27	-1.57375	0.00425032
ENSG00000171858.17	RPS21	-1.51809	0.00425032
ENSG00000182774.10	RPS17	-0.892816	0.00425032
ENSG00000232504.4	ST3GAL5-AS1	-2.77045	0.00748174
ENSG00000276070.4	CCL4L2	-3.82075	0.00748174
ENSG00000064652.10	SNX24	-2.56048	0.00748174
ENSG00000196123.12	KIAA0895L	-2.79141	0.00748174
ENSG00000075884.12	ARHGAP15	-3.51406	0.00748174
ENSG00000154310.16	TNIK	-1.77663	0.00748174
ENSG00000155438.11	NIFK	-2.04893	0.00748174
ENSG00000136942.14	RPL35	-1.27127	0.00748174
ENSG00000118181.10	RPS25	-0.920101	0.00748174
ENSG00000161970.12	RPL26	-0.903221	0.00748174
ENSG00000170456.14	DENND5B	-4.45732	0.0104252
ENSG00000163832.15	ELP6	-2.52779	0.0104252
ENSG00000178028.13	DMAP1	-2.34464	0.0104252
ENSG00000239978.1	OR7E53P	-2.83347	0.0129782
ENSG00000227015.1	RP11-548K12.6	-5.27447	0.0129782
ENSG00000125744.11	RTN2	-3.20094	0.0129782
ENSG00000231500.6	RPS18	-0.845979	0.0129782
ENSG00000175305.16	CCNE2	-6.54853	0.0155014
ENSG00000109084.13	TMEM97	-5.18403	0.0155014
ENSG00000203875.10	SNHG5	-1.69822	0.0177615
ENSG00000170315.13	UBB	-0.777556	0.0177615
ENSG00000244048.1	RPS18P6	-2.64602	0.0194563
ENSG00000206422.2	LRRC30	-3.12269	0.0194563
ENSG00000279703.1	RP11-364P22.3	-3.17671	0.0194563
ENSG00000070501.11	POLB	-2.53001	0.0194563
ENSG00000150991.14	UBC	-0.787234	0.0194563
ENSG00000099810.18	MTAP	-2.95441	0.0214008
ENSG00000136689.18	IL1RN	-3.02954	0.0214008
ENSG00000254514.1	RP11-958J22.3	-2.72181	0.0229518
ENSG00000277738.1	RP11-693J15.6	-3.28743	0.0229518
ENSG00000110888.17	CAPRIN2	-2.32722	0.0229518
ENSG00000177337.7	DLGAP1-AS1	-7.92836	0.0244552
ENSG00000141682.11	PMAIP1	-3.75084	0.0263309
ENSG00000137331.11	IER3	-0.703084	0.0263309
ENSG00000115268.9	RPS15	-0.680302	0.0263309
ENSG00000174776.10	WDR49	-3.22367	0.0281489
ENSG00000034152.18	MAP2K3	-1.1323	0.0281489
ENSG00000138326.18	RPS24	-0.806639	0.0281489
ENSG00000198887.8	SMC5	-1.85963	0.030043
ENSG00000068885.14	IFT80	-3.38616	0.0315747
ENSG00000124795.14	DEK	-1.06508	0.0315747
ENSG00000224906.3	RP1-102E24.9	-3.86423	0.0330121
ENSG00000158050.4	DUSP2	-2.22019	0.0347232
ENSG00000127084.17	FGD3	-1.53121	0.0347232
ENSG00000100949.14	RABGGTA	-2.13247	0.0363162
ENSG00000115364.13	MRPL19	-1.76578	0.0376186
ENSG00000138821.12	SLC39A8	-1.07661	0.0376186
ENSG00000012124.14	CD22	-1.62926	0.0389875
ENSG00000157551.17	KCNJ15	-2.58276	0.0418086
ENSG00000178163.7	ZNF518B	-2.023	0.0418086
ENSG00000142534.6	RPS11	-0.736489	0.0432218
ENSG00000138835.22	RGS3	-1.68724	0.0444404
ENSG00000105376.4	ICAM5	-2.82639	0.0444404
ENSG00000122965.10	RBM19	-1.94817	0.0444404
ENSG00000165502.6	RPL36AL	-0.813953	0.0455402
ENSG00000213786.3	NHP2P2	-2.81708	0.0466809
ENSG00000181666.17	HKR1	-1.8035	0.0466809
ENSG00000163220.10	S100A9	-0.656834	0.0466809
ENSG00000143179.12	UCK2	-2.44727	0.0480011
ENSG00000121680.15	PEX16	-2.08667	0.0493194
ENSG00000056558.10	TRAF1	-0.880949	0.0493194
ENSG00000233775.1	RP4-811H24.9	-2.48043	0.0518456
ENSG00000185684.12	EP400NL	-2.44249	0.0529973
ENSG00000144848.10	ATG3	-0.904009	0.0541797
ENSG00000103423.13	DNAJA3	-1.74241	0.0577595
ENSG00000240401.8	AC012358.8	-3.1644	0.0589692
ENSG00000101310.14	SEC23B	-1.01569	0.0589692
ENSG00000149273.14	RPS3	-0.589408	0.0589692
ENSG00000169981.10	ZNF35	-3.14037	0.0596421
ENSG00000004866.18	ST7	-2.02969	0.0596421
ENSG00000146592.16	CREB5	-2.41654	0.0617076
ENSG00000116957.12	TBCE	-2.37767	0.0617076
ENSG00000228113.7	AC003991.3	-2.67955	0.0628333
ENSG00000019144.16	PHLDB1	-2.28271	0.0628333
ENSG00000145725.19	PPIP5K2	-1.13042	0.0628333
ENSG00000112306.7	RPS12	-0.724153	0.0628333
ENSG00000150636.15	CCDC102B	-4.04399	0.0638791
ENSG00000114391.12	RPL24	-0.906416	0.0638791
ENSG00000062370.16	ZNF112	-5.11723	0.0656964
ENSG00000281383.1	CH507-513H4.5	-0.791717	0.0656964
ENSG00000067369.13	TP53BP1	-1.59612	0.0669729
ENSG00000188177.13	ZC3H6	-2.8826	0.0680132
ENSG00000171824.13	EXOSC10	-1.24212	0.0690703
ENSG00000071794.15	HLTF	-3.25886	0.0709438
ENSG00000117308.14	GALE	-1.67881	0.0730209
ENSG00000169239.12	CA5B	-2.95588	0.0751808
ENSG00000235713.1	RP4-604G5.3	-2.44518	0.0760732
ENSG00000265836.1	CCND3P2	-3.13246	0.0760732
ENSG00000173171.14	MTX1	-3.17735	0.077123
ENSG00000051825.14	MPHOSPH9	-1.97357	0.0781617
ENSG00000167325.14	RRM1	-1.72449	0.0811773
ENSG00000075711.20	DLG1	-1.30732	0.0823866
ENSG00000108107.12	RPL28	-0.887786	0.0841695
ENSG00000277632.1	CCL3	-2.06093	0.0860542
ENSG00000197302.10	ZNF720	-2.32154	0.0870734
ENSG00000105176.17	URI1	-1.19342	0.0870734
ENSG00000071082.10	RPL31	-1.34642	0.0897808
ENSG00000234741.7	GAS5	-1.51387	0.0916266
ENSG00000160446.18	ZDHHC12	-2.10561	0.0922157
ENSG00000174444.14	RPL4	-0.649301	0.0922157
ENSG00000178105.9	DDX10	-2.27095	0.0956501
ENSG00000131203.12	IDO1	-3.05159	0.0996903

## Sheet: HIADE (downregulated)
Name	Gene	Log2FC (vs mock)	FDR q-value
ENSG00000271303.1	SRXN1	-1.19765	0.00425032
ENSG00000211459.2	MT-RNR1	-1.26234	0.00425032
ENSG00000177954.11	RPS27	-1.4782	0.00425032
ENSG00000197343.10	ZNF655	-1.61092	0.00425032
ENSG00000171862.9	PTEN	-1.75066	0.00425032
ENSG00000171824.13	EXOSC10	-1.80027	0.00425032
ENSG00000104299.14	INTS9	-2.12362	0.00425032
ENSG00000282508.1	LINC01002	-2.32631	0.00425032
ENSG00000125462.16	C1orf61	-2.338	0.00425032
ENSG00000134905.16	CARS2	-2.40187	0.00425032
ENSG00000235954.6	TTC28-AS1	-2.52912	0.00425032
ENSG00000164611.12	PTTG1	-2.55819	0.00425032
ENSG00000144535.19	DIS3L2	-2.76053	0.00425032
ENSG00000137094.14	DNAJB5	-2.93299	0.00425032
ENSG00000115368.9	WDR75	-2.95345	0.00425032
ENSG00000240919.1	RP11-400K9.1	-3.00315	0.00425032
ENSG00000145632.14	PLK2	-3.11816	0.00425032
ENSG00000140386.12	SCAPER	-3.12997	0.00425032
ENSG00000230655.3	OR7E55P	-3.17813	0.00425032
ENSG00000132906.17	CASP9	-3.20408	0.00425032
ENSG00000120675.5	DNAJC15	-3.2232	0.00425032
ENSG00000253504.1	MTCYBP19	-3.22792	0.00425032
ENSG00000150456.10	N6AMT2	-3.23065	0.00425032
ENSG00000219776.2	RPL21P67	-3.25132	0.00425032
ENSG00000224402.1	OR6D1P	-3.26587	0.00425032
ENSG00000148985.19	PGAP2	-3.51018	0.00425032
ENSG00000278532.1	RP11-17E3.1	-3.59116	0.00425032
ENSG00000172123.12	SLFN12	-3.63188	0.00425032
ENSG00000010626.14	LRRC23	-3.71608	0.00425032
ENSG00000185684.12	EP400NL	-3.8607	0.00425032
ENSG00000231027.1	AC079325.6	-3.94931	0.00425032
ENSG00000130827.6	PLXNA3	-4.19257	0.00425032
ENSG00000120798.16	NR2C1	-4.24074	0.00425032
ENSG00000197375.12	SLC22A5	-4.36972	0.00425032
ENSG00000002016.16	RAD52	-4.73813	0.00425032
ENSG00000139631.18	CSAD	-4.88135	0.00425032
ENSG00000241281.1	RP11-364M6.1	-5.09003	0.00425032
ENSG00000164124.10	TMEM144	-5.28207	0.00425032
ENSG00000105976.14	MET	-5.63538	0.00425032
ENSG00000249700.8	SRD5A3-AS1	-6.1332	0.00425032
ENSG00000150636.15	CCDC102B	-7.68475	0.00425032
ENSG00000198830.10	HMGN2	-0.905748	0.00425032
ENSG00000136813.14	KIAA0368	-1.3318	0.00748174
ENSG00000135686.12	KLHL36	-1.82718	0.00748174
ENSG00000232504.4	ST3GAL5-AS1	-2.77045	0.00748174
ENSG00000146592.16	CREB5	-2.98591	0.00748174
ENSG00000090512.11	FETUB	-3.12811	0.00748174
ENSG00000075624.13	ACTB	-0.790086	0.00748174
ENSG00000188725.7	SMIM15	-2.17797	0.0104252
ENSG00000038945.14	MSR1	-2.58303	0.0129782
ENSG00000137337.14	MDC1	-2.69234	0.0129782
ENSG00000239978.1	OR7E53P	-2.83347	0.0129782
ENSG00000234945.7	GTF3C2-AS1	-4.14611	0.0129782
ENSG00000227015.1	RP11-548K12.6	-5.27447	0.0129782
ENSG00000268790.5	CTC-429P9.4	-6.79059	0.0155014
ENSG00000141959.16	PFKL	-1.13031	0.0177615
ENSG00000132405.18	TBC1D14	-1.71677	0.0177615
ENSG00000261220.2	RP11-629O1.2	-2.33783	0.0177615
ENSG00000137802.13	MAPKBP1	-3.41221	0.0177615
ENSG00000158869.10	FCER1G	-0.894747	0.0177615
ENSG00000172766.18	NAA16	-2.26424	0.0194563
ENSG00000244048.1	RPS18P6	-2.64602	0.0194563
ENSG00000206422.2	LRRC30	-3.12269	0.0194563
ENSG00000279703.1	RP11-364P22.3	-3.17671	0.0194563
ENSG00000140943.16	MBTPS1	-1.09158	0.0214008
ENSG00000163257.10	DCAF16	-2.88686	0.0214008
ENSG00000183741.11	CBX6	-1.06231	0.0229518
ENSG00000122678.14	POLM	-1.93257	0.0229518
ENSG00000103168.16	TAF1C	-2.48407	0.0229518
ENSG00000254514.1	RP11-958J22.3	-2.72181	0.0229518
ENSG00000236590.1	MTATP6P4	-3.1353	0.0229518
ENSG00000277738.1	RP11-693J15.6	-3.28743	0.0229518
ENSG00000196459.13	TRAPPC2	-3.37074	0.0229518
ENSG00000236552.2	RPL13AP5	-3.42964	0.0229518
ENSG00000177311.10	ZBTB38	-1.6197	0.0244552
ENSG00000197256.10	KANK2	-2.23262	0.0244552
ENSG00000170456.14	DENND5B	-3.4762	0.0244552
ENSG00000144021.2	CIAO1	-1.47633	0.0263309
ENSG00000075884.12	ARHGAP15	-3.45039	0.0263309
ENSG00000177337.7	DLGAP1-AS1	-4.91127	0.030043
ENSG00000081237.18	PTPRC	-0.779077	0.030043
ENSG00000280037.1	RP11-434P11.1	-3.38869	0.0330121
ENSG00000224906.3	RP1-102E24.9	-3.86423	0.0330121
ENSG00000113916.17	BCL6	-1.37416	0.0347232
ENSG00000112419.14	PHACTR2	-1.53592	0.0347232
ENSG00000210082.2	MT-RNR2	-0.751142	0.0347232
ENSG00000130396.20	MLLT4	-2.11868	0.0363162
ENSG00000105376.4	ICAM5	-2.94883	0.0363162
ENSG00000180376.16	CCDC66	-3.01299	0.0363162
ENSG00000175305.16	CCNE2	-5.38689	0.0363162
ENSG00000101596.14	SMCHD1	-1.14507	0.0389875
ENSG00000167720.12	SRR	-4.2503	0.0389875
ENSG00000152464.14	RPP38	-5.03459	0.0389875
ENSG00000178163.7	ZNF518B	-2.05035	0.0403571
ENSG00000089154.10	GCN1	-1.97268	0.0418086
ENSG00000169057.19	MECP2	-1.56322	0.0432218
ENSG00000134321.11	RSAD2	-3.06588	0.0444404
ENSG00000116514.16	RNF19B	-0.749998	0.0444404
ENSG00000213786.3	NHP2P2	-2.81708	0.0466809
ENSG00000197062.11	ZSCAN26	-3.97765	0.0466809
ENSG00000048028.11	USP28	-1.98231	0.0480011
ENSG00000138686.9	BBS7	-2.97818	0.0480011
ENSG00000122965.10	RBM19	-1.91241	0.0493194
ENSG00000233775.1	RP4-811H24.9	-2.48043	0.0518456
ENSG00000281383.1	CH507-513H4.5	-0.829702	0.0529973
ENSG00000173065.13	FAM222B	-2.56208	0.0529973
ENSG00000248905.8	FMN1	-2.46045	0.0541797
ENSG00000160075.11	SSU72	-1.07058	0.055308
ENSG00000034152.18	MAP2K3	-0.969171	0.0565591
ENSG00000156802.12	ATAD2	-1.56226	0.0589692
ENSG00000163110.14	PDLIM5	-1.26946	0.0617076
ENSG00000196504.15	PRPF40A	-1.00824	0.0628333
ENSG00000198887.8	SMC5	-1.62507	0.0638791
ENSG00000175899.14	A2M	-1.64035	0.0638791
ENSG00000259354.5	RP11-519G16.3	-3.11023	0.0656964
ENSG00000198157.10	HMGN5	-3.59814	0.0656964
ENSG00000106069.20	CHN2	-2.2231	0.0690703
ENSG00000078269.13	SYNJ2	-2.96122	0.0699824
ENSG00000196428.12	TSC22D2	-2.53181	0.0742074
ENSG00000235713.1	RP4-604G5.3	-2.44518	0.0760732
ENSG00000265836.1	CCND3P2	-3.13246	0.0760732
ENSG00000090861.15	AARS	-0.830146	0.0781617
ENSG00000113368.11	LMNB1	-1.52306	0.0860542
ENSG00000111144.9	LTA4H	-0.610465	0.088047
ENSG00000197119.12	SLC25A29	-2.59463	0.0888261
ENSG00000100335.12	MIEF1	-1.01351	0.0897808
ENSG00000174837.14	ADGRE1	-1.69661	0.0897808
ENSG00000131203.12	IDO1	-3.16747	0.0922157
ENSG00000096872.15	IFT74	-2.67496	0.0939689
ENSG00000085433.15	WDR47	-1.75506	0.0946806
ENSG00000108474.16	PIGL	-3.20303	0.0946806
ENSG00000273139.1	XXbac-B444P24.14	-2.83261	0.0962676
ENSG00000104687.12	GSR	-0.783745	0.0987589
ENSG00000157823.16	AP3S2	-3.16275	0.0987589
