# Supplementary material for: Antibody-Dependent Dengue Virus Entry Modulates Cell Intrinsic Responses for Enhanced Infection
Source: mSphere. 2019 Sep 18;4(5):e00528-19. doi: 10.1128/mSphere.00528-19 (PMC6751492; doi:10.1128/mSphere.00528-19)
Supplement: TABLE S2 [file mSphere.00528-19-st002.xlsx]

## Sheet: Sheet1
Gene	Forward/Reverse primer	Primer sequence (5’® 3’)	Source
SNRPF	Forward primer	AGGTCATAGTCCTGTTTGGCG	PrimerBank
	Reverse primer	GAATGTTGCAGGCTACTCTCTG	PrimerBank
SF3B1	Forward primer	GTGGGCCTCGATTCTACAGG	PrimerBank
	Reverse primer	GATGTCACGTATCCAGCAAATCT	PrimerBank
SNRPC	Forward primer	TGTGACTACTGCGATACATACCT	PrimerBank
	Reverse primer	GCCTGCTCTTCCATCCATTTCT	PrimerBank
SF3B1	Forward primer	GTGGGCCTCGATTCTACAGG	PrimerBank
	Reverse primer	GATGTCACGTATCCAGCAAATCT	PrimerBank
GAPDH	Forward primer	GTCTCCTCTGACTTCAACAGCG	Origene
	Reverse primer	ACCACCCTGTTGCTGTAGCCAA	Origene
